# Supplementary material for: Anatomy and relationships of forelimb lymph nodes in Sprague-Dawley rats: A detailed dissecting approach
Source: Front Vet Sci. 2022 Aug 25;9:912278. doi: 10.3389/fvets.2022.912278 (PMC9453151; doi:10.3389/fvets.2022.912278)
Supplement: Supplementary file 1 [file Data_Sheet_1.zip]

Archive with 1 entries (1 files):
- 912278_Supplementary Material.xlsx
