# Supplementary material for: Anatomy and relationships of forelimb lymph nodes in Sprague-Dawley rats: A detailed dissecting approach
Source: Front Vet Sci. 2022 Aug 25;9:912278. doi: 10.3389/fvets.2022.912278 (PMC9453151; doi:10.3389/fvets.2022.912278)
Supplement: Supplementary file 1 [file Data_Sheet_1.zip › 912278_Supplementary Material.xlsx]

## Sheet: raw data
Operation time (min) - Figure 3
	Left ALNF	Left BLNF	Left ALNF+BLNF	Right ALNF	Right BLNF	Right ALNF+BLNF	ALNF	BLNF
	29	39	68	22	28	50	51	67
	28	40	68	19	29	48	47	69
	34	40	74	20	32	52	54	72
	31	40	71	22	30	52	53	70
	34	41	75	21	30	51	55	71
	32	40	72	20	30	50	52	70
	32	43	75	19	30	49	51	73
	30	39	69	21	29	50	51	68
	31	40	71	21	28	49	52	68
	28	38	66	21	30	51	49	68
Mean	30.9	40	70.9	20.6	29.6	50.2	51.5	69.6
Standard Deviation (SD)	2.18327	1.33333	3.15348	1.07497	1.17379	1.31656	2.3214	1.95505
Shapiro-Wilk normality test	0.415	0.1131	0.5066	0.177	0.108	0.5745	0.7944	0.5545	p>0.05
Area of LNFs (mm^2) - Figure 4B
	Left ALNF	Left BLNF	Right ALNF	Right BLNF
	60.6	51.4	64.2	46.2
	69.7	57.6	58.5	42.1
	60	43.1	47	40.2
	54.7	51.5	59.1	56.3
	62.1	47.4	52.3	41
	59.6	46.2	55.2	43.5
	53	44.9	50	46.3
	49.1	43.3	50.2	38.9
	55.8	40.8	57.2	48.5
	48	37.6	53.1	40.3
Mean	57.26	46.38	54.68	44.33
Standard Deviation (SD)	6.51054	5.85981	5.16931	5.2449
Shapiro-Wilk normality test	0.8101	0.9062	0.9453	0.1057	p>0.05
Diameter of arterial pedicle (mm) - Figure 5B
	Left ALNF	Left BLNF	Right ALNF	Right BLNF
	0.6	0.6	0.6	0.6
	0.5	0.5	0.5	0.5
	0.6	0.6	0.5	0.5
	0.5	0.5	0.6	0.6
	0.6	0.6	0.6	0.6
	0.6	0.6	0.5	0.5
	0.6	0.6	0.6	0.6
	0.6	0.6	0.5	0.5
	0.5	0.5	0.5	0.5
	0.5	0.5	0.6	0.6
Mean	0.56	0.56	0.55	0.55
Standard Deviation (SD)	0.0516398	0.0516398	0.0527046	0.0527046
Shapiro-Wilk normality test	0.0001687	0.0001687	0.000254	0.000254	Not p>0.05
Diameter of venous pedicle (mm) - Figure 5C
	Left ALNF	Left BLNF	Right ALNF	Right BLNF
	0.7	0.7	0.7	0.7
	0.6	0.6	0.6	0.6
	0.7	0.7	0.6	0.6
	0.6	0.6	0.7	0.7
	0.7	0.7	0.7	0.7
	0.7	0.7	0.6	0.6
	0.7	0.7	0.7	0.7
	0.7	0.7	0.6	0.6
	0.6	0.6	0.6	0.6
	0.6	0.6	0.7	0.7
Mean	0.66	0.66	0.65	0.65
Standard Deviation (SD)	0.0516398	0.0516398	0.0527046	0.0527046
Shapiro-Wilk normality test	0.0001687	0.0001687	0.000254	0.000254	Not p>0.05
Length of venous pedicle (mm) - Figure 5D
	Left ALNF	Left BLNF	Right ALNF	Right BLNF
	2.4	14	2.3	13
	2.3	13.2	1.8	13.5
	2.4	12.8	1.9	12.3
	2.2	13	2	13
	1.9	12.8	2.1	12.4
	2	13.8	2.4	13.4
	1.9	13.2	1.9	12.7
	1.8	12.8	1.8	12.5
	2.1	12	2.3	13.6
	1.9	13.1	2.1	12.1
Mean	2.09	13.07	2.06	12.85
Standard Deviation (SD)	0.223358	0.557873	0.217051	0.531769
Shapiro-Wilk normality test	0.2131	0.4626	0.3206	0.5055	p>0.05
Length of venous pedicle (mm) - Figure 5E
	Left ALNF	Left BLNF	Right ALNF	Right BLNF
	1.4	12.2	1.5	12
	1.2	12.3	1.1	12.6
	1.3	11.5	1.2	11.4
	1.1	11.6	1.2	11.9
	1	11.9	1.4	12
	1.5	12.6	1.5	12.5
	1.5	12.6	1.3	12
	1.3	12	1.3	11.7
	1.3	11.3	1.2	12.8
	1.3	11.7	1.3	11.4
Mean	1.29	11.97	1.3	12.03
Standard Deviation (SD)	0.159513	0.452278	0.133333	0.478539
Shapiro-Wilk normality test	0.4411	0.6798	0.3435	0.4127	p>0.05
# of lymph nodes (a.u.) - Figure 6B, 6C
	Left ALNF	Left BLNF	Right ALNF	Right BLNF
	4	3	4	3
	4	2	3	3
	4	3	5	3
	3	3	4	3
	4	2	4	2
	4	2	7	3
	4	3	4	2
	5	4	5	4
	3	3	4	3
	4	3	3	3
average	3.88889	2.8	4.3	2.9
SD	0.600925	0.632456	1.1595	0.567646
Shapiro-Wilk normality test	0.003737	0.01228	0.03254	0.003737	Not p>0.05
